# Supplementary material for: Visceral leishmaniasis cyclical trends in Bihar, India – implications for the elimination programme
Source: Gates Open Res. 2018 Feb 21;2:10. [Version 1] doi: 10.12688/gatesopenres.12793.1 (PMC6139379; doi:10.12688/gatesopenres.12793.1)
Supplement: Supplementary file 1 [file gatesopenres-2-13854-s0000.tgz]

Archive with 1 entries (1 files):
- 17a34f89-699d-440a-bd05-604063a4cbcc.docx
