# Supplementary material for: Visceral leishmaniasis cyclical trends in Bihar, India – implications for the elimination programme
Source: Gates Open Res. 2018 Feb 21;2:10. [Version 1] doi: 10.12688/gatesopenres.12793.1 (PMC6139379; doi:10.12688/gatesopenres.12793.1)
Supplement: Supplementary file 2 [file gatesopenres-2-13854-s0001.tgz]

Archive with 1 entries (1 files):
- 4e838b56-8b16-491e-817c-ce88eb105b2f.docx
